# Supplementary material for: Multiple programmed cell death patterns predict the prognosis and drug sensitivity in gastric cancer
Source: Front Immunol. 2025 Feb 4;16:1511453. doi: 10.3389/fimmu.2025.1511453 (PMC11832517; doi:10.3389/fimmu.2025.1511453)
Supplement: Supplementary file 1 [file Table1.xlsx]

## Sheet: Sheet1
Alkaliptosis	Apoptosis	Autophagy	Cuproptosis	Entotic cell death	Ferroptosis	Immunogenic cell death	Lysosome-dependent cell death	Necroptosis	NETotic cell death	Oxeiptosis	Parthanatos	Paraptosis7	Pyroptosis
IKBKB	AATF	ABL1	CKDN2A	TP53	SLC7A11	ENTPD1	ABCA2	TNF	serpinB1	PGAM5	PARP1	TNFRSF19	CASP3
NKFB1	ABL1	ABL2	DLAT	MTOR	GPX4	NT5E	ABCB9	TNFRSF1A	ALPL	KEAP1	AIFM1	PSMD14	GBP1
CA9	ACAA2	ACER2	DLD	RHOA	AKR1C1	CALR	ACP2	TRADD	BST1	AIFM1	RNF146	VCP	GBP2
CHUK	ACKR3	ADCY10	FDX1	TNFSF10	AKR1C2	HMGB1	ACP5	TRAF2	CD93	NRF2	ADPRS	p97	GBP3
IKBKG	ACVR1	ADRA1A	GLS	CXCL8	AKR1C3	HSP90AA1	ADGRE2	TRAF5	CEACAM3	AIRE	CYBB	GDI2	GBP5
NKFB1A	ACVR1B	ADRB2	LIAS	AR	RB1	ATG5	AGA	RIPK1	CREB5		SIRT1	USP10	BAK1
RELA	ADORA1	AKT1	LIPT1	FOXO1	HSPB1	BAX	AP1B1	BIRC2	CRISPLD2		NAT10	NFRSF19	BAX
	AEN	AMBRA1	MTF1	AURKA	HSF1	CASP8	AP1G1	BIRC3	CSF3R		HK1		CASP1
	AGT	ATF6	PDHA1	GZMB	NFE2L2	PDIA3	AP1M1	XIAP	CYP4F3		NCF1		CASP4
	AGTR2	ATG101	PDHB	PTK2	SQSTM1	EIF2AK3	AP1M2	RBCK1	DYSF		NAMPT		CASP5
	AIFM1	ATG12	NFE2L2	ROCK1	NQO1	PIK3CA	AP1S1	RNF31	FCAR		GPX4		CHMP2A
	AKT1	ATG13	NLRP3	EZR	HMOX1	CXCR3	AP1S2	SHARPIN	FCGR3B		MAPK8		CHMP2B
	ANXA6	ATG14	ATP7A	CTNNA1	FTH1	IFNB1	AP1S3	SPATA2L	CPPED1		SQSTM1		CHMP3
	APAF1	ATG16L1	LIPT2	CTTN	MUC1	IFNA1	AP3B1	SPATA2	FPR1		CAST		CHMP4A
	APPL1	ATG2A	CDKN2A	LAMP1	MT1G	IL10	AP3B2	CYLD	FPR2		AIMP2		CHMP4B
	AR	ATG5	DLST	DIAPH1	SLC40A1	IL6	AP3D1	FADD	G0S2		RIPK1		CHMP4C
	ARHGEF2	ATM	ATP7B	MRTFA	CISD1	TNF	AP3M1	CASP8	HIST1H2BC		PARP		CHMP6
	ARL6IP5	ATP13A2	SLC31A1	MCOLN1	HSPA5	CASP1	AP3M2	CFLAR	HPSE		MIF		CHMP7
	ARMC10	ATP6V0A1	DBT	RND3	ATF4	IL1R1	AP3S1	RIPK3	CXCR1		HSP70		CYCS
	ARRB2	ATP6V0A2	GCSH	MAP1LC3A	TP53	IL1B	AP3S2	CYBB	CXCR2		PAAN		ELANE
	ASAH2	ATP6V0B	UBTF	MTUS2	HELLS	NLRP3	AP4B1	CAMK2A	KCNJ15		ARH3		GSDMD
	ATF3	ATP6V0C	KDM4B	PIKFYVE	SCD	P2RX7	AP4E1	CAMK2D	LILRB2		ADPRHL2		GSDME
	ATF4	ATP6V0D1	THAP7	KIF2C	FADS2	LY96	AP4M1	CAMK2B	MGAM		OGG1		GZMB
	ATM	ATP6V0D2	RGL3	LPAR2	SRC	MYD88	AP4S1	CAMK2G	MME				HMGB1
	ATP2A1	ATP6V0E1	OSTM1	PCK2	STAT3	TLR4	ARF1	SLC25A4	PDE4B				IL18
	ATP2A3	ATP6V0E2	SNRNP70	AMPK	PML	CD4+	ARL8B	SLC25A5	S100A12				IL1A
	ATP5IF1	ATP6V1A	SUGP1	ATG5	NFS1	CD8B	ARSA	SLC25A6	SIGLEC5				IL1B
	AVP	ATP6V1B1	REXO2	ATG7	TP63	CD8A	ARSB	SLC25A31	SLC22A4				IRF1
	BAD	ATP6V1B2	SFI1	BECN1	CDKN1A	FOXP3	ARSG	PPID	SLC25A37				IRF2
	BAG3	ATP6V1C1	ANXA5	CDC42	VDAC2	IFNG	ASAH1	VDAC1	TECPR2				TP53
	BAG5	ATP6V1C2	SH2B2	CDH1	FH	IFNGR1	ATP10B	VDAC2	TNFRSF10C				TP63
	BAG6	ATP6V1D	KNOP1	CYBB	CISD2	IL17A	ATP13A2	VDAC3	VNN3				AIM2
	BAK1	ATP6V1E1	SNX3	MYH14	CBS	IL17RA	ATP6AP1	GLUD2	AKT1				APIP
	BAX	ATP6V1E2	RCAN3	PI3KC3	ISCU	PRF1	ATP6V0A1	GLUD1	AKT2				CASP6
	BBC3	ATP6V1G1	MORF4L2	RNF146	ACSL3		ATP6V0A2	GLUL	ATG7				CASP8
	BCAP31	ATP6V1G2	IP6K2	ROCK	OTUB1		ATP6V0A4	PYGL	CLEC6A				DHX9
	BCL10	ATP6V1H	CCNT1	RUBCN	CD44		ATP6V0B	PYGM	CSF3				DPP9
	BCL2	BAD	HOXC10	UVRAG	BRD4		ATP6V0C	PYGB	CTSG				GSDMA
	BCL2A1	BAG3	EML1		PRDX6		ATP6V0D1	MAPK8	CYBB				GSDMB
	BCL2L1	BCL2	EMP1		SESN2		ATP6V0D2	MAPK10	DNASE1				GSDMC
	BCL2L10	BECN1	TRIM45		NF2		ATP6V1H	MAPK9	ELANE				GZMA
	BCL2L11	BMF	DTX1		ARNTL		BLK	FTH1	ENTPD4				IFI27
	BCL2L12	BNIP3	SGPP1		HIF1A		BLOC1S1	FTL	F3				MAP3K20
	BCL2L14	BNIP3L	CCDC24		JUN		BLOC1S2	PLA2G4E	HMGB1				MEFV
	BCL2L2	BOK	MYL5		CA9		BORCS5	PLA2G4A	IL17A				MIR223
	BCL3	C9orf72	ANKRD52		TMBIM4		BORCS6	JMJD7-PLA2G4B	IL1B				NAIP
	BCLAF1	CALCOCO2	CXCL2		PLIN2		BTK	PLA2G4B	IL6				NINJ1
	BDKRB2	CAMKK2	PIR		AIFM2		C12orf4	PLA2G4C	IL8				NLRC4
	BDNF	CAPN1	HSD11B1		LAMP2		CBL	PLA2G4D	IRAK4				NLRP1
	BECN1	CAPNS1	ADK		ZFP36		CD164	PLA2G4F	ITGAM				NLRP3
	BID	CASP3	AFG3L2		PROM2		CD300A	ALOX15	ITGB2				NLRP6
	BIK	CCNY	AHR		CHMP5		CD63	CAPN1	KCNN3				NLRP9
	BIRC6	CDK16	ARID1A		CHMP6		CD68	CAPN2	MAPK1				PYCARD
	BLOC1S2	CDK5	BRPF1		CAV1		CD84	SMPD1	MAPK3				TREM2
	BMF	CDK5R1	C6orf136		GCH1		CHGA	MLKL	MMP9				TRIM21
	BMP4	CERS1	CAPRIN1		SIRT3		CLN3	PGAM5	MPO				ZBP1
	BMP5	CHMP4B	CD274		PIR		CLN5	DNM1L	MTOR				ZEB2
	BMPR1B	CISD1	COQ7		GCLC		CLNK	NLRP3	PADI4				CASP9
	BNIP3	CISD2	EGLN1		HCAR1		CLTA	PYCARD	PTAFR				GPX4
	BNIP3L	CLEC16A	HAUS5		SLC16A1		CLTB	CASP1	PIK3CA				NLRP2
	BOK	CLN3	HSPD1		RRM2		CLTC	IL1B	RIPK1				NLRP7
	BRCA1	CPTP	MBTPS1		NR4A1		CLTCL1	CHMP2A	RIPK3				NOD1
	BRCA2	CRYBA1	MCUR1		PIK3CA		CLU	CHMP2B	SELP				PLCG1
	BRSK2	CSNK2A2	MPC1		RPTOR		CPLX2	CHMP3	SELPLG				PJVK
	BTK	CTSA	OXA1L		SREBF1		CTNS	RNF103-CHMP3	SIGLEC14				PRKACA
	CAAP1	CTTN	PDHX		SREBF2		CTSA	CHMP4B	TLR2				SCAF11
	CASP1	DAP	RPL3		FZD7		CTSB	CHMP4A	TLR4				TINAP
	CASP10	DAPK1	SCAP		P4HB		CTSC	CHMP4C	TLR7				TNF
	CASP12	DAPK2	SERPINE1		BCAT2		CTSD	CHMP6	TLR8				IL6
	CASP2	DAPK3	SLC27A5		PLA2G6		CTSE	VPS4B	TNF				NOD2
	CASP3	DAPL1	SLFN11		PARK7		CTSF	VPS4A	MMP1				TIRAP
	CASP4	DCAF12	SOX2		FXN		CTSG	CHMP1B	CAMP
	CASP5	DCN	YEATS2		SUV39H1		CTSH	CHMP1A	EIPA
	CASP8	DDIT3			ATF2		CTSK	CHMP5	NCX1
	CASP8AP2	DEPDC5			STK11		CTSL	CHMP7	MIA
	CASP9	DEPP1			FNDC5		CTSO	TRPM7	CXCL8
	CAV1	DEPTOR			CDH1		CTSS	IL1A	ADA2
	CCAR2	DHRSX			NEDD4L		CTSV	IL33	PRTN3
	CCK	DNM1L			TF		CTSW	HMGB1	LGALS3
	CD14	DRAM1			FTMT		CTSZ	TNFSF10	NLRP3
	CD24	DRAM2			BRD2		DEF8	TNFRSF10A	S100A11
	CD27	EEF1A1			BRD3		DNASE2	TNFRSF10B	SLC44A2
	CD28	EEF1A2			BRDT		DNASE2B	FASLG	MDK
	CD38	EHMT2			DECR1		ENTPD4	FAS	MIF
	CD3E	EIF4E			GLRX5		FAM98A	IFNA1	VWF
	CD44	EIF4G1			NCOA3		FER	IFNA2
	CD5	EIF4G2			NR5A2		FES	IFNA4
	CD70	EIF4G3			MTOR		FGR	IFNA5
	CD74	ELAPOR1			PANX2		FLCN	IFNA6
	CDIP1	ENDOG			TFAP2A		FOXF1	IFNA7
	CDKN1A	EP300			CP		FTH1	IFNA8
	CDKN2D	EPM2A			ARF6		FTL	IFNA10
	CEBPB	ERCC4			GDF15		FUCA1	IFNA13
	CFLAR	ERFE			ABHD12		GAA	IFNA14
	CHAC1	ERN1			TFAM		GAB2	IFNA16
	CHCHD10	EXOC1			KDM3B		GALC	IFNA17
	CHEK2	EXOC4			RNF113A		GALNS	IFNA21
	CIB1	EXOC7			AHCY		GATA2	IFNB1
	CIDEB	EXOC8			IDH2		GBA	IFNG
	CLU	FBXL2			PPARA		GCC2	IFNAR1
	COA8	FBXO7			SIAH2		GGA1	IFNAR2
	COL2A1	FBXW7			PRKAA2		GGA2	IFNGR1
	CRADD	FEZ1			NEDD4		GGA3	IFNGR2
	CREB3	FEZ2			PRDX1		GLA	JAK1
	CREB3L1	FKBP8			AR		GLB1	JAK2
	CRH	FLCN			MTF1		GM2A	JAK3
	CRIP1	FOXK1			COPZ1		GNPTAB	TYK2
	CSF2	FOXK2			NUPR1		GNPTG	STAT1
	CSNK2A1	FOXO1			USP35		GNS	STAT2
	CSNK2A2	FOXO3			PARP1		GUSB	STAT3
	CTH	FYCO1			PARP2		HDAC6	STAT4
	CTNNA1	FZD5			PARP3		HEXA	STAT5A
	CTSC	GAPDH			PARP4		HEXB	STAT5B
	CTTN	GATA4			PARP6		HGS	STAT6
	CUL1	GBA1			PARP8		HGSNAT	IRF9
	CUL2	GFAP			PARP9		HMOX1	EIF2AK2
	CUL3	GNAI3			PARP10		HPS6	TLR4
	CUL4A	GOLGA2			PARP11		HSPA8	TICAM2
	CUL5	GPR137			PARP12		HYAL1	TICAM1
	CX3CL1	GPR137B			PARP14		IDS	TLR3
	CX3CR1	GPSM1			PARP15		IDUA	ZBP1
	CXCL12	GSK3A			PARP16		IGF2R	USP21
	CYLD	GSK3B			PDSS2		IL13	SQSTM1
	CYP1B1	HAX1			CREB1		IL13RA2	HSP90AA1
	DAB2IP	HDAC6			CREB3		IL4	HSP90AB1
	DAP	HERC1			CREB5		IL4R	TNFAIP3
	DAP3	HGF			GOT1		KIF1B	PARP1
	DAPK1	HIF1A			BEX1		KIT	BID
	DAPK2	HMGB1			FABP4		KXD1	BAX
	DAPK3	HMOX1			AKT1S1		LAMP1	AIFM1
	DAPL1	HSPB1			MLST8		LAMP2	H2AX
	DAXX	HSPB8			SIRT1		LAMP3	H2AC20
	DBH	HTRA2			TYRO3		LAMTOR1	H2AC12
	DCC	HTT			SIRT6		LAPTM4A	H2AC1
	DDIAS	IFI16			TMSB4X		LAPTM4B	H2AC25
	DDIT3	IFNB1			TMSB4Y		LAPTM5	H2AB3
	DDIT4	IFNG			KIF20A		LAT	H2AC8
	DDX3X	IKBKG			ECH1		LAT2	H2AC4
	DDX47	IL10			ETV4		LGALS9	MACROH2A2
	DDX5	IL10RA			VCP		LGMN	MACROH2A1
	DEDD	IL4			RBMS1		LIPA	H2AC19
	DEDD2	IRGM			KDM4A		LRRK2	H2AJ
	DELE1	ITPR1			MGST1		LYN	H2AB1
	DEPTOR	KAT5			MPC1		M6PR	H2AC17
	DIABLO	KAT8			CAMKK2		MAN2B1	H2AC18
	DIDO1	KDM4A			SOX2		MANBA	H2AC11
	DNAJA1	KDR			SRSF9		MAP1LC3A	H2AC21
	DNAJC10	KEAP1			MEF2C		MAP6	H2AZ2
	DNM1L	KIF25			EZH2		MCOLN1	H2AC7
	DPF2	KLHL22			PEDS1		MFSD8	H2AZ1
	DYRK2	LACRT			CDC25A		MILR1	H2AC15
	E2F1	LAMP3			G6PD		MRGPRX2	H2AC6
	E2F2	LARP1			LCN2		MT3	H2AC13
	EDA2R	LEP			TRIB2		MYH9	H2AC14
	EIF2AK3	LEPR			DHODH		NAGA	H2AC16
	ELL3	LRRK2			PDK4		NAGLU	H2AB2
	ENO1	LRSAM1			IL6		NAGPA	H2AL3
	EP300	LZTS1			PTPN18		NAPSA	PPIA
	EPHA2	MAGEA3			FTL		NCOA4	BCL2
	EPO	MAGEA6			ABCC5		NDEL1	CASP6
	ERBB3	MAP3K7			CISD3		NEDD4	MIR103A1
	ERCC6	MAPK15			FURIN		NEU1	MIR107
	ERN1	MAPK3			GALNT14		NPC1	ADPRS
	ERN2	MAPK8			KLHDC3		NPC2	ARHGEF2
	ERO1A	MAPT			GSTM1		NR4A3	BOK
	ERP29	MCL1			RARRES2		PDPK1	CAV1
	EYA1	MEFV			USP11		PIK3C3	FZD9
	EYA2	MET			NFE2L1		PIK3CD	IPMK
	EYA3	MFSD8			HLF		PIK3CG	ITCH
	EYA4	MID2			TIGAR		PIP4K2A	ITPK1
	FADD	MIR199A1			LRP8		PIP4K2B	MIR101-1
	FAF1	MIRLET7B			PCBP1		PIP4P1	MIR214
	FAIM	MLST8			DKK1		PLA2G15	MIR22
	FAIM2	MOAP1			NKAP		PLA2G3	MIR221
	FAM162A	MTCL1			PSTK		PLEKHM1	MIR223
	FAS	MTDH			LTBP2		PLEKHM2	MIR485
	FASLG	MTM1			FAF1		PPT1	MUTYH
	FASTK	MTMR3			C19orf12		PPT2	NLRP6
	FBH1	MTMR4			NUP62		PSAP	OGT
	FBXW7	MTMR8			NR1H4		PSAPL1	PELI1
	FEM1B	MTMR9			TBX1		PTGDR	PPIF
	FGA	MTOR			FBLN1		PTGDS	PRKN
	FGB	NEDD4			ALG3		RAB34	TP53
	FGF10	NLRP6			FAM98A		RAB3A	YBX3
	FGFR1	NOD1			STEAP3		RAB7A	PYG
	FGFR3	NOD2			MXRA8		RAC2	GLNA
	FGG	NPC1			CEMIP		RUBCNL	HSP90A
	FHIT	NPRL2			CUL9		S100A13	TNFSF6
	FIGNL1	NPRL3			MDM2		SCARB2	TNFRSF6
	FIS1	NRBP2			METTL3		SGSH	JNK
	FNIP2	NUPR1			SDHA		SLC11A1	CAMK2
	FXN	OPTN			SDHB		SLC11A2	TIRP
	FYN	ORMDL3			SDHC		SLC17A5	IFNA
	FZD9	OSBPL7			SDHD		SMPD1	IFNB
	G0S2	PAFAH1B2			NOD1		SNAP23	TRIF
	GABARAP	PARK7			NOTCH3		SNAPIN	SLC25A4S
	GATA1	PARL			ENO1		SNX16	H2A
	GATA4	PHF23			IDO1		SNX4	VPS24
	GCLM	PIK3C2A			ATF6		SORL1	VPS4
	GDNF	PIK3C3			PDGFRA		SORT1	CHMP1
	GFRAL	PIK3CA			PCBP2		SPAG9	PLA2G4
	GGCT	PIK3CB			STAT6		SPHK2	FAF1
	GHITM	PIK3R2			HNRNPD		SQSTM1	NOX2
	GNAI2	PIK3R4			ESR1		STXBP1
	GNAI3	PIM2			SRSF1		STXBP2
	GPER1	PINK1			ADIPOR1		SUMF1
	GPX1	PIP4K2A			SLC3A2		SYK
	GRINA	PIP4K2B			FXR1		SYTL4
	GSDME	PIP4K2C			ZSCAN25		TCIRG1
	GSK3A	PLEKHF1			GGT1		TFEB
	GSK3B	PLK2			CCT3		TMEM106B
	GSKIP	PLK3			GPX7		TPP1
	GSTP1	POLDIP2			AURKA		UNC13D
	GZMB	PRKAA1			SENP1		VAMP7
	HDAC1	PRKAA2			TFAP2C		VAMP8
	HERPUD1	PRKACA			UFL1		VPS33A
	HGF	PRKD1			BMP4		VPS33B
	HIC1	PRKN			SUFU		VPS4A
	HIF1A	PSAP			PTPMT1		WASH3P
	HINT1	PTPN22			APOE		ZFYVE16
	HIP1	PYCARD			KAT6B
	HIP1R	QSOX1			PRDX2
	HIPK1	RAB39B			PRDX4
	HIPK2	RAB3GAP1			NSUN5
	HMGB2	RAB3GAP2			APOC1
	HMOX1	RAB8A			PSEN1
	HNRNPK	RALB			PSEN2
	HRAS	RASIP1			HNRNPL
	HRK	RB1CC1			TCF4
	HSPA1A	RFPL1			CERK
	HSPA1B	RFPL2			PPARD
	HSPB1	RFPL3			AXL
	HTRA2	RFPL4A			FGFR4
	HTT	RFPL4AL1			G3BP1
	HYAL2	RHEB			LAMTOR5
	HYOU1	RIPK2			NTN1
	ICAM1	RMC1			SND1
	IFI16	RNF152			METTL16
	IFI27	RNF31			YAP1
	IFI27L1	RNF41			FTO
	IFI27L2	RNF5			ASAP2
	IFI6	ROCK1			CSE
	IFNB1	RPTOR			SQOR
	IFNG	RRAGA			CPLX2
	IGF1	RRAGB			SLC47A1
	IKBKE	RRAGC			APELA
	IL12A	RRAGD			SLC1A5
	IL19	RUBCN			PCSK9
	IL1A	RUFY4			HPX
	IL1B	SCFD1			MYC
	IL2	SCOC			IGF2BP3
	IL20RA	SEC22B			STC1
	IL33	SESN1			LRRK2
	IL4	SESN2			PLTP
	IL6R	SESN3			HSPA8
	IL7	SETD2			PCDH7
	INCA1	SH3BP4			RBM24
	ING2	SH3GLB1			NAT10
	ING5	SIRT1			JUND
	INHBA	SIRT2			MITF
	INHBB	SLC25A4			CTNNB1
	INS	SLC25A5			JUP
	ITGA6	SLC35D3			KDM1A
	ITGAM	SLC7A5			AEBP1
	ITGAV	SMCR8			USF2
	ITM2C	SNCA			PKM2
	ITPR1	SNRNP70			GLS
	ITPRIP	SNX18			HRH1
	IVNS1ABP	SNX30			PYCR1
	JAK2	SNX32			ANGPTL4
	JMY	SNX4			SHARPIN
	JUN	SNX5			MCF2L
	KDM1A	SNX6			BMAL1
	KITLG	SNX7			CAPRIN2
	KRT18	SOGA1			HMGCR
	KRT8	SOGA3			BNC1
	LCK	SPTLC1			TRPM2
	LGALS12	SPTLC2			TRPV1
	LGALS3	SQSTM1			ISCA2
	LRRK2	SREBF1			TRIM7
	LTBR	SREBF2			VAMP2
	LY96	STAT3			MTTP
	MADD	STING1			AADAC
	MAEL	STK11			ITGB3
	MAGEA3	STK38L			CNR1
	MAP2K5	SUPT5H			MAZ
	MAP3K5	SVIP			PEX14
	MAPK7	TAB2			PIM1
	MAPK8	TAB3			SLC25A11
	MAPK8IP1	TBC1D14			MTHFR
	MAPK8IP2	TBC1D25			ARPC1A
	MAPK9	TBK1			MITD1
	MARCHF7	TECPR1			PHGDH
	MAZ	TFEB			ME1
	MCL1	TICAM1			ELK1
	MDM2	TIGAR			CYGB
	MELK	TLK2			MARCHF6
	MFF	TLR9			RRM1
	MIF	TMEM39A			C8orf76
	MIR132	TMEM59			RPL8
	MIR15A	TOM1			IREB2
	MIR16-1	TP53			ATP5MC3
	MIR17	TP53INP1			CS
	MIR198	TPCN1			EMC2
	MIR21	TPCN2			ACSF2
	MIR210	TREM2			NOX1
	MIR221	TRIB3			CYBB
	MIR222	TRIM13			NOX3
	MIR26B	TRIM21			NOX4
	MIR27B	TRIM22			NOX5
	MIR449A	TRIM23			DUOX1
	MKNK2	TRIM27			DUOX2
	MLH1	TRIM32			PGD
	MLLT11	TRIM34			ACSL4
	MMP9	TRIM38			LPCAT3
	MNT	TRIM5			NRAS
	MOAP1	TRIM58			KRAS
	MPV17L	TRIM6			HRAS
	MSH2	TRIM65			CARS1
	MSH6	TRIM68			KEAP1
	MSX1	TRIM8			ATG5
	MUC1	TSC1			ATG7
	MUL1	TSC2			NCOA4
	MYBBP1A	TSPO			ALOX5
	NACC2	UBQLN1			ALOX12
	NANOS3	UBQLN2			ALOX12B
	NBN	UBQLN4			ALOX15
	NCK1	UCHL1			ALOX15B
	NCK2	UFL1			ALOXE3
	NDUFA13	ULK1			PHKG2
	NDUFS3	ULK2			SAT1
	NFATC4	ULK3			EGFR
	NFE2L2	USP10			MAPK3
	NGF	USP13			MAPK1
	NGFR	USP20			ZEB1
	NKX3-1	USP30			DPP4
	NLE1	USP33			CDKN2A
	NME5	USP36			PEBP1
	NMT1	UVRAG			SOCS1
	NOC2L	VDAC1			CDO1
	NOG	VHL			MYB
	NOL3	VPS13C			CHAC1
	NONO	VPS13D			BECN1
	NOS3	VPS26A			PRKAA1
	NOX1	VPS26B			ELAVL1
	NR4A2	VPS29			BAP1
	NUPR1	VPS35			ABCC1
	OPA1	WAC			ACVR1B
	P2RX4	WASHC1			TGFBR1
	P2RX7	WDR24			IFNG
	P4HB	WDR41			ANO6
	PAK2	WDR45			HMGB1
	PAK5	WDR6			TNFAIP3
	PARK7	WIPI1			ATF3
	PARP1	WNK1			ATM
	PARP2	ZC3H12A			YY1AP1
	PAWR	ZKSCAN3			EGLN2
	PCGF2	ZMPSTE24			MIOX
	PDCD10	ATG3			TAFAZZIN
	PDCD5	ATG4A			MTDH
	PDCD6	ATG4B			IDH1
	PDIA3	ATG4C			FBXW7
	PDK1	ATG4D			PANX1
	PDK2	ATG7			DNAJB6
	PDPK1	BECN2			LONP1
	PDX1	GABARAP			CD82
	PEA15	GABARAPL1			IL1B
	PELI3	GABARAPL2			POR
	PERP	IFNA1			CYB5R1
	PF4	IFNA10			ELOVL5
	PHIP	IFNA13			FADS1
	PHLDA3	IFNA14			PTEN
	PIAS4	IFNA16			CTSB
	PIDD1	IFNA17			PEX10
	PIH1D1	IFNA2			AGPAT3
	PIK3R1	IFNA21			PEX12
	PINK1	IFNA4			CHP1
	PLAGL2	IFNA5			GPAT4
	PLAUR	IFNA6			BRPF1
	PLEKHF1	IFNA7			OSBPL9
	PLSCR3	IFNA8			INTS2
	PMAIP1	INS			MMD
	PML	ARL13B			CYP4F8
	POLB	ATG10			MLLT1
	POU4F1	ATG9A			TTPA
	POU4F2	ATG9B			GRIA3
	PPARD	CETN1			POM121L12
	PPIA	CFTR			LIG3
	PPIF	CHMP2A			AEBP2
	PPM1F	CHMP2B			AGPS
	PPP1CA	CHMP3			CDCA3
	PPP1R13B	CHMP4A			PEX2
	PPP1R15A	CHMP4C			PEX6
	PPP2R1B	CHMP6			TIMM9
	PPP3CC	CHMP7			DCAF7
	PPP3R1	CSNK2A1			LCE2C
	PRDX2	CSNK2B			FAR1
	PRELID1	DYNC1H1			PHF21A
	PRKCA	DYNC1I1			SMAD7
	PRKCD	DYNC1I2			LYRM1
	PRKDC	DYNC1LI1			AMN
	PRKN	DYNC1LI2			PEX3
	PRKRA	DYNLL1			MTCH1
	PRODH	DYNLL2			ACADSB
	PSEN1	EPAS1			GSK3B
	PSMD10	FUNDC1			MAPK8
	PSME3	HBB			BRD7
	PTEN	HSF1			SLC25A28
	PTGIS	HSP90AA1			SLC11A2
	PTH	HSP90AB1			SLC38A1
	PTPMTI	HSPA8			TSC1
	PTPN1	IFT88			TGFB1
	PTPN2	LAMP2			SNCA
	PTPRC	LAMTOR1			TFRC
	PTTGIIP	LAMTOR2			CGAS
	PYCARD	LAMTOR3			STING1
	QARS1	LAMTOR4			HDDC3
	RACKI	LAMTOR5			MDM4
	RAF1	MAP1LC3A			DLD
	RB1	MAP1LC3B			WWTR1
	RBICC1	MAP1LC3C			PRKCA
	RBCK1	MFN1			SMPD1
	RELA	MFN2			MYCN
	RET	MTERF3			IFNA1
	RFFL	MTMR14			IFNA2
	RHOTI	MVB12A			IFNA4
	RHOT2	MVB12B			IFNA5
	RIPK1	NBR1			IFNA6
	RIPK3	PCNT			IFNA7
	RNF183	PEX5			IFNA8
	RNF186	PGAM5			IFNA10
	RNF34	PLIN2			IFNA13
	RNF41	PLIN3			IFNA14
	RPL11	PRKAB1			IFNA16
	RPL26	PRKAB2			IFNA17
	RPS27L	PRKAG1			IFNA21
	RPS3	PRKAG2			SMG9
	RPS6KB1	PRKAG3			TLR4
	RPS7	RNASE1			PAQR3
	RRPS	RPS27A			MICU1
	RTKN2	SLC38A9			TOR2A
	RTL10	SRC			QSOX1
	S100A8	TOMM20			CLTRN
	S100A9	TOMM22			KLF2
	SCG2	TOMM40			YTHDC2
	SCN2A	TOMM5			DDR2
	SCRT2	TOMM6			SLC39A7
	SELENOK	TOMM7			TRIM46
	SELENOS	TOMM70			ACSL1
	SENPI	TSG101			KDM5A
	SEPTIN4	TUBA1A			GSTZ1
	SERINC3	TUBA1B			ACO1
	SERPINE1	TUBA1C			GJA1
	SFN	TUBA3C			CIRBP
	SFPQ	TUBA3D			TRIM26
	SFRP1	TUBA3E			NDRG1
	SFRP2	TUBA4A			PIEZO1
	SGMS1	TUBA4B			LIFR
	SGPL1	TUBA8			PTPN6
	SGPP1	TUBAL3			ADAM23
	SH3RF1	TUBB1			CPEB1
	SHH	TUBB2A			KDM6B
	SHISA5	TUBB2B			METTL14
	SIAHl	TUBB3			MIB1
	SIAH2	TUBB4A			KDM5C
	SIRTI	TUBB4B			CCDC6
	SIVA1	TUBB6			PRKCB
	SKIL	TUBB8			FSCN1
	SLC25A5	TUBB8B			RB1CC1
	SLC35F6	UBA52			MPO
	SLC9A3R1	UBAP1			YY2
	SMAD3	UBB			TGFB2
	SNAII	UBC			ALKBH5
	SNAI2	UBE2N			PDIA2
	SNWI	UBE2V1			SP1
	SOD1	VCP			EMP1
	SOD2	VIM			SLC25A37
	SORT1	VPS28			GLS2
	SP100	VPS37A			SSBP1
	SRC	VPS37B			COMMD10
	SRPX	VPS37C			PER1
	SsT	VPS37D			RND1
	SSTR3	WDR45B			CDC27
	ST20	WIPI2			MIR15A
	STK11	AKT1S1			NUAK2
	STK24	ATG2B			HPCAL1
	STK25	AUP1			ICA1
	STK3	BCL2L11			MCU
	STK4	CASP1			USP14
	STRADB	CDC37			DDIT4
	STX4	CLU			SEC24B
	STYXL1	DDRGK1			TRIM59
	SYVNI	EIF2AK4			ETHE1
	TAF9	FTH1			SOCS2
	TAF9B	FTL			ANO1
	TCF7L2	GBA			NTRK2
	TERT	HTR2B			SCARA5
	TFDPi	HUWE1			HMGCL
	TFDP2	KLHL3			HDLBP
	TFPT	LAMP1			FBXO31
	TGFB1	LGALS8			MEN1
	TGFB2	MT3			COX7A1
	TGFBR1	NCOA4			TNF
	THBS1	PHB2			BACH1
	TICAM1	PJVK			CX3CL1
	TICAM2	RAB7A			CD38
	TIMM50	RETREG1			ARMC5
	TIMP3	RETREG3			EIF4E
	TLR3	SMG1			SLC6A14
	TLR4	STBD1			GABARAPL1
	TM2D1	STUB1			SHP-1
	TMBIM1	SYNPO2			TUG1
	TMBIM6	TEX264			FUNDC2
	TMC8	TMEM150A			HERPUD1
	TMEM102	TMEM150B			ERN1
	TMEM109	TMEM150C			EHMT2
	TMEM117	TMEM39B			AOC1
	TMEM14A	TP53INP2			SOX15
	TMEM161A	TRIM14			STING
	TNF	TRIML1			TRPM7
	TNFAIP3	TRIML2			SLC39A14
	TNFRSF10A	UBA5			DUSP1
	TNFRSF10B	UFC1			NOS2
	TNFRSF10C	UFM1			NCF2
	TNFRSF12A	WDFY3			MT3
	TNFRSF1A	WDR81			UBC
	TNFRSF1B	APOL1			ALB
	TNFRSF25	ARNT			TXNRD1
	TNFSF10	ARSA			SRXN1
	TNFSF12	ARSB			GPX2
	TOPORS	ATF4			BNIP3
	TP53	ATF6			OXSR1
	TP53BP2	ATG10			SELENOS
	TP63	ATG12			ANGPTL7
	TP73	ATG16L1			ASNS
	TPD52L1	ATG16L2			TSC22D3
	TPT1	ATG2A			DDIT3
	TRADD	ATG2B			JDP2
	TRAF1	ATG3			SLC1A4
	TRAF2	ATG4A			PCK2
	TRAF7	ATG4B			TXNIP
	TRAP1	ATG4C			VLDLR
	TRIAP1	ATG4D			GPT2
	TRIB3	ATG7			PSAT1
	TRIM32	ATG9A			LURAP1L
	TRIM39	ATG9B			SLC7A5
	TXNDC12	ATIC			XBP1
	TYROBP	BAG1			ZNF419
	UACA	BAK1			KLHL24
	UBB	BAX			TRIB3
	UBE2K	BCL2			ZFP69B
	UBE4B	BCL2L1			ATP6V1G2
	UBOLN1	BID			VEGFA
	UMOD	BIRC5			TUBE1
	UNC5B	BIRC6			ARRDC3
	URI1	BNIP1			CEBPG
	USP28	BNIP3			RGS4
	USP47	C12orf44			EIF2S1
	VDAC2	C17orf88			HSD17B11
	VNN1	CALCOCO2			SETD1B
	WDR35	CAMKK2			MAFG
	WNT4	CANX			DRD5
	WWOX	CAPN10			DRD4
	XBP1	CAPN2			MAP3K5
	YAP1	CAPNS1			MAPK14
	YBX3	CASP3			SLC2A1
	YWHAB	CASP4			SLC2A3
	YWHAE	CASP8			SLC2A6
	YWHAG	CCL2			SLC2A8
	YWHAH	CCR2			SLC2A12
	YWHAQ	CD46			SLC2A14
	YWHAZ	CDKN1A			EIF2AK4
	ZC3HC1	CDKN1B			HBA1
	ZDHHC3	CDKN2A			NNMT
	ZMYND11	CFLAR			PLIN4
	ZNF205	CHMP2B			HIC1
	ZNF385A	CHMP4B			STMN1
	ZNF385B	CTSB			CAPG
	ZNF622	CTSD			HNF4A
	ZSWIM2	CTSL1			NGB
	AAAS	CX3CL1			YWHAE
	ANXA7	CXCR4			GABPB1
	AP5Z1	DAPK2			RIPK1
	APH1B	DDIT3			MMP13
	ATP1A1	DIRAS3			CBR1
	ATP5F1B	DLC1			MAPKAP1
	ATP5MG	DNAJB1			PRR5
	AURKA	DNAJB9			RICTOR
	BCAT2	DRAM1			PTGS2
	CCT5	EDEM1			FANCD2
	CD48	EEF2			FDFT1
	CD7	EEF2K
	CEBPZ	EGFR
	CHMP7	EIF2AK2
	COX4I1	EIF2AK3
	CYFIP2	EIF2S1
	CYSLTR1	EIF4EBP1
	CYTH2	ERBB2
	DDHD2	ERN1
	DENND1A	ERO1L
	EEF1A1	FADD
	EIF3F	FAM48A
	ELOVL1	FAS
	FAM104A	FKBP1A
	FES	FKBP1B
	FUS	FOS
	GAPDH	FOXO1
	GNAS	FOXO3
	GPI	GAA
	HADHA	GABARAP
	HCCS	GABARAPL1
	HLA-A	GABARAPL2
	HMGN1	GAPDH
	HSPA8	GNAI3
	IL32	GNB2L1
	MARK2	GOPC
	MATK	GRID1
	METAP1	GRID2
	MFAP1	HDAC1
	MTCH1	HDAC6
	MTCH2	HGS
	MTO1	HIF1A
	MX1	HSP90AB1
	NINL	HSPA5
	NUP205	HSPA8
	OXA1L	HSPB8
	PFKP	IFNG
	PSTPIP1	IKBKB
	QPRT	IKBKE
	RAC2	IL24
	RALB	IRGM
	RHOA	ITGA3
	RHOH	ITGA6
	RIT1	ITGB1
	RPL10A	ITGB4
	RPLP0	ITPR1
	RTN3	GNB2L1
	SAMSN1	KIAA0226
	SCAMP3	KIAA0652
	SCCPDH	KIAA0831
	SDHC	KIF5B
	SLC25A3	KLHL24
	SLC25A6	LAMP1
	SYMPK	LAMP2
	TALDO1	MAP1LC3A
	TBC1D10C	MAP1LC3B
	TIMM17A	MAP2K7
	TMEM106C	MAPK1
	TMEM35B	MAPK3
	TOMM20	MAPK8
	TRAF3IP3	MAPK8IP1
	UBE2R2	MAPK9
	UBXN4	MBTPS2
	VDAC1	MLST8
	XPO1	MTMR14
	ADCY10	MTOR
	ADORA2A	MYC
	ATAD5	NAF1
	ATF2	NAMPT
	BEX3	NBR1
	BMI1	NCKAP1
	C8orf44-SGK3	NFE2L2
	CASP6	NFKB1
	CTNNB1	NKX2-3
	CTSH	NLRC4
	CTSK	NPC1
	CTSL	NRG1
	CTSS	NRG2
	CTSV	NRG3
	CYCS	P4HB
	EEF1E1	PARK2
	EIF5A	PARP1
	ERCC2	PEA15
	FBXO7	PELP1
	FCGR2B	PEX14
	FLCN	PEX3
	FZD1	PIK3C3
	GCLC	PIK3R4
	HELLS	PINK1
	IER3	PPP1R15A
	IL10	PRKAB1
	KCNQ3	PRKAR1A
	LMNA	PRKCD
	LTB	PRKCQ
	MAGED1	PTEN
	MAL	RAB11A
	MAP2K4	RAB1A
	MEIS3	RAB24
	METTL21C	RAB33B
	MIR133A1	RAB5A
	MIR186	RAC1
	MIR195	RAF1
	MIR19A	RB1
	MIR29B1	RB1CC1
	MIR92A1	RELA
	MYC	RGS19
	NF1	RHEB
	NFKBIZ	RPS6KB1
	NHERF1	RPTOR
	NRP1	SAR1A
	PARL	SERPINA1
	PDE3A	SESN2
	PIK3CB	SH3GLB1
	PPP2R1A	SIRT1
	PTGS2	SIRT2
	PTPMT1	SPHK1
	PTTG1IP	SPNS1
	PYCR1	SQSTM1
	QRICH1	ST13
	RACK1	STK11
	RAD9A	TBK1
	RB1CC1	TM9SF1
	RHOT1	TMEM49
	RRM2B	TMEM74
	RRN3	TNFSF10
	RRP8	TP53
	SENP1	TP53INP2
	SGK3	TP63
	SIAH1	TP73
	SIRT1	TSC1
	SLC25A31	TSC2
	SLC25A4	ULK1
	SLFN12	ULK2
	SNAI1	ULK3
	SNW1	USP10
	SPI1	UVRAG
	SPN	VAMP3
	SYVN1	VAMP7
	TIFAB	VEGFA
	TLR6	WDFY3
	TMEM238L	WDR45
	TREM2	WDR45L
	UBQLN1	WIPI1
	USP15	WIPI2
	VHL	ZFYVE1
	WFS1
	WNT1
	WNT16
	WNT5A
	ADD1
	AIFM3
	ANKH
	ANXA1
	APP
	AVPR1A
	BGN
	BIRC3
	BMP2
	BTG2
	BTG3
	CASP7
	CCNA1
	CCND1
	CCND2
	CD2
	CD69
	CDC25B
	CDK2
	CDKN1B
	CREBBP
	DCN
	DFFA
	DNAJC3
	DPYD
	EBP
	EGR3
	EMP1
	ENO2
	ERBB2
	EREG
	ETF1
	F2
	F2R
	FDXR
	FEZ1
	GADD45A
	GADD45B
	GCH1
	GNA15
	GPX3
	GPX4
	GSN
	GSR
	GSTM1
	GUCY2D
	H1-0
	IFITM3
	IFNGR1
	IGF2R
	IGFBP6
	IL18
	IL6
	IRF1
	ISG20
	LEF1
	LUM
	MGMT
	MMP2
	NEDD9
	NEFH
	PAK1
	PDCD4
	PDGFRB
	PLAT
	PLCB2
	PLPPR4
	PPP2R5B
	PPT1
	PRF1
	PSEN2
	PTK2
	RARA
	RETSAT
	RHOB
	RNASEL
	ROCK1
	SAT1
	SATB1
	SC5D
	SLC20A1
	SMAD7
	SPTAN1
	SQSTM1
	TAP1
	TGFBR3
	TIMP1
	TIMP2
	TOP2A
	TSPO
	TXNIP
	WEE1
	XIAP
	ADAMTSL4-AS1
	BIRC2
	BIRC5
	CDKN2A
	CHUK
	DFFB
	IGF1R
	IGF2
	IKBKB
	IKBKG
	IRF2
	IRF3
	IRF4
	IRF5
	IRF6
	IRF7
	LTA
	MAP3K1
	MAPK10
	MIR29A
	MIR29B2
	NFKB1
	NFKBIA
	NFKBIB
	NFKBIE
	SCAF11
	TNFRSF21
	TRAF3
