# Supplementary material for: Multiple programmed cell death patterns predict the prognosis and drug sensitivity in gastric cancer
Source: Front Immunol. 2025 Feb 4;16:1511453. doi: 10.3389/fimmu.2025.1511453 (PMC11832517; doi:10.3389/fimmu.2025.1511453)
Supplement: Supplementary file 3 [file Table3.xlsx]

## Sheet: sTable 2
	baseMean	log2FoldChange	lfcSE	stat	pvalue	padj	change
MAL	5121.86	-5.05264	0.520114	-9.7145	2.61542e-22	8.51419e-21	DOWN
CHGA	5412.06	-1.68404	0.5572	-3.02233	0.00250837	0.00529184	DOWN
SCARA5	683.572	-3.27336	0.336336	-9.7324	2.19351e-22	7.25229e-21	DOWN
SFRP1	1834.09	-2.53743	0.380339	-6.67148	2.53239e-11	2.10139e-10	DOWN
AKR1C2	1679.72	-2.27983	0.369493	-6.17014	6.82287e-10	4.67223e-09	DOWN
PLIN4	2483.7	-2.64192	0.411789	-6.41572	1.40157e-10	1.04796e-09	DOWN
FABP4	478.056	-1.85932	0.398835	-4.66188	3.13331e-06	1.16522e-05	DOWN
PSAPL1	1180.34	-3.26573	0.477821	-6.83464	8.22138e-12	7.30943e-11	DOWN
HBA1	191.207	-2.42416	0.336033	-7.21405	5.43119e-13	5.57884e-12	DOWN
CTSG	102.847	-1.55294	0.398794	-3.89408	9.85703e-05	0.0002781	DOWN
AKR1C1	2352.49	-2.30802	0.293436	-7.86551	3.67598e-15	4.98613e-14	DOWN
HBB	2554.18	-2.52741	0.327487	-7.71759	1.18553e-14	1.52036e-13	DOWN
MTTP	1727.8	-4.41007	0.473961	-9.30471	1.34356e-20	3.59871e-19	DOWN
HSPB8	3441.21	-2.62804	0.326815	-8.04138	8.88291e-16	1.28741e-14	DOWN
ADRB2	176.616	-2.20518	0.247655	-8.90423	5.37564e-19	1.17267e-17	DOWN
GPX3	5588.27	-2.45868	0.228784	-10.7467	6.13995e-27	3.16881e-25	DOWN
PYGM	396.66	-2.78914	0.327297	-8.52175	1.57167e-17	2.89187e-16	DOWN
NGB	16.1757	-3.26235	0.647638	-5.03731	4.72122e-07	1.99403e-06	DOWN
HLF	699.035	-2.86426	0.299457	-9.56482	1.12398e-21	3.49757e-20	DOWN
BMP5	97.7138	-1.58039	0.373595	-4.23023	2.33453e-05	7.54179e-05	DOWN
PDK4	7547.06	-2.64049	0.304901	-8.66016	4.71091e-18	9.4936e-17	DOWN
SYNPO2	30027.8	-1.69694	0.410894	-4.12988	3.62952e-05	0.000111144	DOWN
PRKAA2	694.938	-1.79617	0.358907	-5.00455	5.59912e-07	2.33683e-06	DOWN
PAK5	28.7006	-1.1877	0.448337	-2.64912	0.00807007	0.0150984	DOWN
GPER1	336.956	-2.23164	0.281147	-7.93763	2.06083e-15	2.88789e-14	DOWN
ELANE	15.098	-1.86786	0.305551	-6.1131	9.77134e-10	6.50193e-09	DOWN
S100A12	154.789	-1.90401	0.385694	-4.93659	7.94986e-07	3.22259e-06	DOWN
MTUS2	91.989	-2.98309	0.330381	-9.02922	1.72893e-19	4.02024e-18	DOWN
ANGPTL7	81.0269	-2.56859	0.344925	-7.44681	9.5624e-14	1.08203e-12	DOWN
NTN1	2535.51	-2.01917	0.275059	-7.34087	2.12217e-13	2.29108e-12	DOWN
S100A8	12122.9	-3.71133	0.499864	-7.42469	1.13048e-13	1.26512e-12	DOWN
NRG2	81.9362	-1.9715	0.284891	-6.9202	4.5102e-12	4.09596e-11	DOWN
CCK	153.821	-1.30701	0.419767	-3.11366	0.00184783	0.00401437	DOWN
FNDC5	166.339	-2.13	0.279978	-7.60774	2.7893e-14	3.3535e-13	DOWN
MT3	15.2865	-1.12276	0.431768	-2.60037	0.00931222	0.0171494	DOWN
CNR1	347.975	-1.31781	0.366027	-3.6003	0.000317845	0.000814238	DOWN
GRID2	31.3193	-2.06596	0.389149	-5.30891	1.10284e-07	5.11756e-07	DOWN
ASAH2	359.951	-4.35852	0.258788	-16.8421	1.19964e-63	2.53844e-60	DOWN
KCNJ15	791.263	-2.27191	0.323681	-7.01898	2.23495e-12	2.1207e-11	DOWN
IGFBP6	1503.37	-2.30071	0.225091	-10.2212	1.59339e-24	6.74322e-23	DOWN
SRPX	830.87	-1.44961	0.268966	-5.38958	7.06207e-08	3.41172e-07	DOWN
SOX15	310.585	-2.74161	0.319314	-8.58593	9.01037e-18	1.74917e-16	DOWN
SLC2A12	548.982	-1.47392	0.274595	-5.36759	7.97939e-08	3.79425e-07	DOWN
KIT	1097.94	-1.55025	0.247567	-6.26196	3.80163e-10	2.65487e-09	DOWN
GSTM1	694.192	-1.75175	0.549113	-3.19014	0.00142203	0.00318751	DOWN
ADRA1A	30.0663	-1.74553	0.264144	-6.60827	3.88844e-11	3.14893e-10	DOWN
MAP6	415.054	-1.86116	0.268119	-6.94154	3.87835e-12	3.58366e-11	DOWN
TMEM238L	38.6349	-2.14003	0.3277	-6.53045	6.5572e-11	5.158e-10	DOWN
ZNF385B	209.849	-1.47712	0.32787	-4.50521	6.63071e-06	2.35018e-05	DOWN
CDO1	123.454	-1.33193	0.313564	-4.24773	2.15948e-05	7.05163e-05	DOWN
AADAC	896.435	-2.2068	0.374681	-5.88981	3.86644e-09	2.2917e-08	DOWN
SLC25A4	2286.47	-1.88089	0.172347	-10.9134	9.94593e-28	5.53831e-26	DOWN
CPEB1	52.4615	-1.79756	0.277242	-6.48372	8.94876e-11	6.88566e-10	DOWN
MT1G	3109.91	-1.82608	0.328596	-5.55721	2.74122e-08	1.40787e-07	DOWN
CCNA1	13.7305	-1.08637	0.321301	-3.38116	0.000721811	0.00172973	DOWN
EYA2	757.15	-1.11392	0.354231	-3.14461	0.00166306	0.00365804	DOWN
AR	341.67	-1.70584	0.27718	-6.15427	7.54221e-10	5.11517e-09	DOWN
MRGPRX2	1.91485	-1.60942	0.575612	-2.79601	0.0051738	0.0101368	DOWN
CXCR2	288.013	-2.32286	0.319946	-7.26017	3.86609e-13	4.06997e-12	DOWN
RBM24	155.288	-1.77274	0.317345	-5.58617	2.32139e-08	1.21388e-07	DOWN
LIFR	1558.87	-1.33332	0.23556	-5.66023	1.51173e-08	8.16027e-08	DOWN
PRKN	212.438	-1.76866	0.210573	-8.39927	4.49262e-17	7.92198e-16	DOWN
MAPT	385.195	-1.81993	0.323615	-5.62374	1.8687e-08	9.96011e-08	DOWN
PER1	4477.45	-1.80574	0.184479	-9.78832	1.26378e-22	4.41418e-21	DOWN
TSC22D3	6222.31	-1.67942	0.186708	-8.99488	2.36493e-19	5.32362e-18	DOWN
BTG2	13018.4	-2.32381	0.181989	-12.7689	2.4454e-37	5.17447e-35	DOWN
CBR1	2511.23	-2.15852	0.151685	-14.2302	5.94906e-46	2.51764e-43	DOWN
CLU	24250	-1.2088	0.268581	-4.5007	6.77313e-06	2.39265e-05	DOWN
DUSP1	16261.1	-1.76027	0.205519	-8.56499	1.08081e-17	2.02388e-16	DOWN
FGF10	416.032	-1.31292	0.3323	-3.95102	7.78198e-05	0.000225571	DOWN
GSN	32400.6	-1.86301	0.164253	-11.3423	8.09467e-30	7.1368e-28	DOWN
COX7A1	468.554	-1.86435	0.208646	-8.93548	4.05421e-19	9.03022e-18	DOWN
RNASE1	15526.1	-2.26127	0.222461	-10.1648	2.84668e-24	1.13653e-22	DOWN
FBLN1	14418.8	-1.24813	0.272173	-4.58579	4.52272e-06	1.62756e-05	DOWN
TMEM74	38.3337	-1.67885	0.274347	-6.11944	9.39052e-10	6.26825e-09	DOWN
CXCL12	3328.94	-1.39417	0.241073	-5.78319	7.32954e-09	4.18041e-08	DOWN
MGAM	884.952	-3.664	0.342024	-10.7127	8.87496e-27	4.47129e-25	DOWN
MAPK10	526.962	-1.56612	0.235329	-6.65501	2.83284e-11	2.34152e-10	DOWN
GRIA3	44.0382	-1.10303	0.255329	-4.32005	1.55997e-05	5.20645e-05	DOWN
FOXF1	2607.52	-1.82954	0.226655	-8.07192	6.92028e-16	1.02401e-14	DOWN
PTGIS	3541.14	-1.03516	0.33245	-3.11373	0.00184738	0.00401437	DOWN
TUBB4A	112.553	-1.59183	0.343993	-4.62751	3.70093e-06	1.35487e-05	DOWN
NRG3	41.5169	-1.41852	0.376158	-3.77106	0.000162554	0.000440416	DOWN
S100A9	22202.7	-3.52628	0.457423	-7.70901	1.26797e-14	1.6066e-13	DOWN
KCNN3	1009.19	-1.49463	0.225655	-6.62352	3.50753e-11	2.85459e-10	DOWN
NR4A3	1451.31	-2.36579	0.256243	-9.2326	2.64144e-20	6.81621e-19	DOWN
TPD52L1	821.471	-1.61783	0.271142	-5.96672	2.42069e-09	1.46768e-08	DOWN
KLF2	6904.19	-1.67762	0.201925	-8.3081	9.72452e-17	1.62024e-15	DOWN
FAIM2	372.985	-1.20216	0.270779	-4.43964	9.01095e-06	3.09262e-05	DOWN
NME5	60.8913	-1.51231	0.253372	-5.96873	2.39106e-09	1.45387e-08	DOWN
PDIA2	889.178	-1.47414	0.427614	-3.44735	0.000566105	0.00138643	DOWN
CTSF	1540.89	-1.22225	0.213397	-5.7276	1.01863e-08	5.64249e-08	DOWN
BNC1	130.646	-3.14636	0.487313	-6.45655	1.07114e-10	8.12379e-10	DOWN
GADD45B	2682.03	-2.11882	0.187992	-11.2708	1.8291e-29	1.48861e-27	DOWN
NKX2-3	110.421	-1.52973	0.255422	-5.98902	2.11114e-09	1.31775e-08	DOWN
ATP6V1G2	31.7472	-1.91242	0.235776	-8.11116	5.01385e-16	7.57808e-15	DOWN
SCG2	427.941	-1.02643	0.347686	-2.95218	0.00315538	0.00648861	DOWN
TGFBR3	2967.89	-1.67128	0.216141	-7.73237	1.05566e-14	1.36205e-13	DOWN
ME1	1979.13	-1.33701	0.185559	-7.20533	5.79023e-13	5.86226e-12	DOWN
VLDLR	466.398	-1.36332	0.240193	-5.67591	1.37952e-08	7.504e-08	DOWN
PINK1	1194.12	-1.33185	0.120416	-11.0604	1.95119e-28	1.29023e-26	DOWN
PRKCB	1867.99	-1.27525	0.259053	-4.92275	8.53344e-07	3.43284e-06	DOWN
TUBAL3	148.407	-2.80608	0.397226	-7.06418	1.61572e-12	1.56829e-11	DOWN
DAPL1	280.648	-2.77074	0.493049	-5.6196	1.91398e-08	1.01758e-07	DOWN
CYSLTR1	279.789	-1.32392	0.209638	-6.31528	2.69676e-10	1.93436e-09	DOWN
DCN	26483	-1.42226	0.222838	-6.38249	1.74232e-10	1.28012e-09	DOWN
ZFP36	25817.2	-1.68718	0.176546	-9.5566	1.21685e-21	3.73168e-20	DOWN
ACER2	1139.33	-1.61309	0.251469	-6.41467	1.41124e-10	1.05147e-09	DOWN
PIM1	3726.42	-1.5326	0.152471	-10.0517	9.02742e-24	3.35123e-22	DOWN
NUPR1	486.558	-1.03183	0.232421	-4.43948	9.01771e-06	3.09262e-05	DOWN
ANGPTL4	831.112	-1.10018	0.247258	-4.44953	8.60602e-06	2.96585e-05	DOWN
LRRK2	727.3	-1.33436	0.22369	-5.96519	2.44346e-09	1.47725e-08	DOWN
EML1	1814.47	-1.55469	0.232318	-6.69209	2.20004e-11	1.84003e-10	DOWN
FOS	23058.6	-1.41012	0.219298	-6.43018	1.27451e-10	9.56336e-10	DOWN
TUBB2A	1643.34	-1.07128	0.15846	-6.76056	1.37459e-11	1.18237e-10	DOWN
TNFSF12	770.054	-1.35516	0.168258	-8.05408	8.00787e-16	1.1686e-14	DOWN
CDKN1A	8243.74	-1.35612	0.149662	-9.06122	1.29005e-19	3.03305e-18	DOWN
CAV1	7242.85	-1.2967	0.248415	-5.2199	1.79021e-07	8.05977e-07	DOWN
GABARAPL1	2277.97	-1.1518	0.159848	-7.2056	5.77874e-13	5.86226e-12	DOWN
DUOX1	1780.39	-2.24131	0.310718	-7.21332	5.4604e-13	5.58175e-12	DOWN
SNCA	136.784	-1.10755	0.239581	-4.62287	3.78463e-06	1.38312e-05	DOWN
AKR1C3	6885.68	-1.51547	0.248577	-6.09658	1.08365e-09	7.1433e-09	DOWN
JDP2	1443.72	-1.09203	0.121378	-8.99688	2.32225e-19	5.28374e-18	DOWN
EGR3	986.846	-1.21943	0.233809	-5.21553	1.83295e-07	8.21723e-07	DOWN
TXNIP	35377.8	-1.39768	0.181185	-7.71411	1.21827e-14	1.55293e-13	DOWN
TP53INP2	6042.29	-1.31965	0.157655	-8.37053	5.73578e-17	9.94828e-16	DOWN
MAP1LC3C	17.9306	-1.01635	0.276176	-3.68008	0.000233158	0.000613634	DOWN
DYNC1I1	264.644	-1.68074	0.282126	-5.95742	2.56255e-09	1.54044e-08	DOWN
MID2	1153.22	-1.23367	0.201355	-6.12687	8.96238e-10	6.00139e-09	DOWN
ITPR1	1966.78	-1.05445	0.177412	-5.94353	2.78952e-09	1.67213e-08	DOWN
EPM2A	447.581	-1.55961	0.180977	-8.61776	6.82794e-18	1.35027e-16	DOWN
DCC	37.5657	-1.2038	0.286041	-4.20848	2.57091e-05	8.16823e-05	DOWN
RHOB	24554.2	-1.75291	0.189386	-9.25577	2.12695e-20	5.55633e-19	DOWN
ATF3	3501.22	-1.57695	0.210464	-7.49274	6.74489e-14	7.78055e-13	DOWN
TUBB6	3565.8	-1.43453	0.193238	-7.42361	1.13967e-13	1.26512e-12	DOWN
SOCS2	1064.4	-1.03868	0.157885	-6.57869	4.74616e-11	3.81859e-10	DOWN
MPC1	2368.15	-1.06715	0.122042	-8.74411	2.24783e-18	4.64828e-17	DOWN
WNT4	482.863	-1.12863	0.269117	-4.19384	2.74275e-05	8.61076e-05	DOWN
LEP	38.125	-1.82493	0.37721	-4.83798	1.31168e-06	5.15894e-06	DOWN
EMP1	15695	-3.25575	0.236192	-13.7843	3.1678e-43	1.11718e-40	DOWN
BECN2	4.90321	1.87252	0.46208	4.05238	5.06995e-05	0.000151955	UP
SPNS1	37.368	1.0755	0.163593	6.57429	4.88858e-11	3.91827e-10	UP
VNN3	130.167	1.47514	0.350805	4.205	2.6108e-05	8.25778e-05	UP
GGCT	1466.68	1.01662	0.134281	7.57081	3.7091e-14	4.38461e-13	UP
SLC1A5	8560.37	1.1832	0.170393	6.94391	3.81382e-12	3.53949e-11	UP
ZFP69B	157.055	1.03976	0.140872	7.38087	1.57262e-13	1.72418e-12	UP
STMN1	7071.61	1.09279	0.134862	8.10302	5.36134e-16	8.04582e-15	UP
MSH2	2014.85	1.1221	0.108495	10.3424	4.53084e-25	2.08419e-23	UP
RUFY4	49.2152	1.35636	0.272506	4.97737	6.44553e-07	2.66903e-06	UP
TFRC	14123.8	1.18927	0.163902	7.25595	3.98862e-13	4.17818e-12	UP
ADGRE2	616.611	1.08305	0.18533	5.84392	5.09855e-09	2.99681e-08	UP
F2	46.1882	2.68351	0.420345	6.38407	1.72447e-10	1.27142e-09	UP
DNASE2B	19.2263	1.74885	0.336334	5.19976	1.99551e-07	8.87078e-07	UP
PRKDC	17894.9	1.12473	0.11643	9.66008	4.45522e-22	1.40705e-20	UP
HSP90AA1	72415.8	1.03931	0.108773	9.55484	1.23773e-21	3.74149e-20	UP
STAT1	22145.6	1.24756	0.146528	8.51419	1.67765e-17	3.06027e-16	UP
FIGNL1	1127.45	1.1228	0.123648	9.08061	1.07968e-19	2.59614e-18	UP
CHEK2	729.229	1.15444	0.126488	9.1269	7.04907e-20	1.71446e-18	UP
PARP14	8713.32	1.28581	0.126578	10.1583	3.04489e-24	1.19315e-22	UP
TNFRSF25	780.591	1.23295	0.19323	6.38073	1.7625e-10	1.29047e-09	UP
BBC3	1170.59	1.29084	0.154662	8.3462	7.0494e-17	1.21273e-15	UP
RIPK2	1904.28	1.34215	0.114109	11.762	6.12627e-32	7.20177e-30	UP
HSPD1	23270.4	1.34997	0.122367	11.0321	2.67517e-28	1.6649e-26	UP
PLPPR4	349.08	1.52255	0.245786	6.19464	5.8419e-10	4.02653e-09	UP
PDGFRB	11607.1	1.29696	0.169037	7.67261	1.68531e-14	2.08545e-13	UP
TNFRSF10B	4459.76	1.39253	0.122974	11.3238	1.00035e-29	8.46699e-28	UP
RNF186	452.745	-1.39828	0.376157	-3.71728	0.000201377	0.000534647	DOWN
BRCA1	1789.03	1.40158	0.132239	10.5988	3.01846e-26	1.48536e-24	UP
CDC25B	7961.06	1.53906	0.157459	9.77436	1.4507e-22	4.9511e-21	UP
LEF1	1099.64	1.18076	0.180341	6.54734	5.8569e-11	4.6591e-10	UP
GBP5	2187.35	1.90887	0.280886	6.79589	1.07647e-11	9.33531e-11	UP
MDK	18907	1.00416	0.196972	5.09799	3.43279e-07	1.47338e-06	UP
IFI6	19191.8	1.43225	0.245151	5.8423	5.14837e-09	3.01289e-08	UP
CGAS	1123.36	1.46451	0.130557	11.2173	3.35208e-29	2.53321e-27	UP
ST20	67.6362	1.49595	0.182643	8.19057	2.59995e-16	4.07519e-15	UP
GSDMC	126.469	-2.8392	0.365192	-7.77454	7.57208e-15	9.94434e-14	DOWN
AGT	3220.81	1.73789	0.285205	6.09348	1.10485e-09	7.26047e-09	UP
SLC11A1	789.079	1.68846	0.206754	8.16652	3.17412e-16	4.86699e-15	UP
TIMP1	37087	1.5617	0.175441	8.90153	5.50817e-19	1.18931e-17	UP
F2R	5037.27	1.51791	0.14722	10.3104	6.32185e-25	2.78688e-23	UP
ATP2A1	125.452	1.63827	0.194412	8.42677	3.55333e-17	6.3719e-16	UP
TRPM2	977.409	1.51876	0.161868	9.38273	6.42853e-21	1.80364e-19	UP
TRIM59	630.833	1.44612	0.125435	11.5288	9.44385e-31	9.90043e-29	UP
CDC25A	709.564	1.45981	0.170055	8.58434	9.13611e-18	1.75746e-16	UP
ATAD5	865.921	1.52482	0.12522	12.1772	4.11376e-34	6.21765e-32	UP
MIOX	65.1211	2.82425	0.384964	7.3364	2.19409e-13	2.3567e-12	UP
TRIB3	1977.95	2.01736	0.242599	8.31561	9.12808e-17	1.53294e-15	UP
SERPINE1	6891.48	2.05968	0.249358	8.25994	1.4574e-16	2.3722e-15	UP
FOXP3	411.373	1.00265	0.183736	5.45701	4.84219e-08	2.40518e-07	UP
E2F1	1570.74	1.7359	0.15153	11.4558	2.19868e-30	2.02279e-28	UP
MET	9694.08	1.99783	0.209397	9.54086	1.41651e-21	4.22161e-20	UP
FANCD2	1149.72	1.60568	0.139317	11.5254	9.82557e-31	9.90043e-29	UP
EZH2	1673.22	1.43852	0.139456	10.3153	6.01016e-25	2.70585e-23	UP
APOE	15772.9	1.74226	0.244476	7.12649	1.02962e-12	1.02285e-11	UP
CDKN2A	1650.72	2.94976	0.335435	8.79381	1.44569e-18	3.02878e-17	UP
ERFE	158.339	2.31383	0.246627	9.38192	6.47809e-21	1.80364e-19	UP
IL13RA2	84.5014	2.65968	0.32614	8.15503	3.491e-16	5.31435e-15	UP
PCSK9	1901.8	1.94834	0.2978	6.54242	6.0531e-11	4.79714e-10	UP
SLC6A14	3122.36	2.19297	0.342127	6.40981	1.45699e-10	1.07797e-09	UP
LAMP3	1261.53	1.42035	0.208912	6.79878	1.0551e-11	9.18758e-11	UP
KIF2C	1806.7	1.81526	0.152313	11.918	9.53608e-33	1.18696e-30	UP
AURKA	2603.48	1.85575	0.175964	10.5462	5.29185e-26	2.48835e-24	UP
IFNG	50.2985	1.94532	0.324799	5.9893	2.10742e-09	1.31775e-08	UP
MMP9	2501.51	1.45788	0.254987	5.71747	1.08119e-08	5.97334e-08	UP
BRCA2	1371.37	1.79466	0.162488	11.0449	2.32128e-28	1.48844e-26	UP
HELLS	2002.37	1.97633	0.144989	13.6309	2.6249e-42	7.93471e-40	UP
BIRC5	2188.58	1.40286	0.171738	8.16865	3.1187e-16	4.81691e-15	UP
RRM2	5882.82	1.36169	0.165185	8.24341	1.67375e-16	2.70356e-15	UP
IDO1	2436.37	3.20788	0.363263	8.83072	1.04005e-18	2.20075e-17	UP
NOX4	223.932	1.66103	0.206075	8.06035	7.60778e-16	1.11792e-14	UP
IL24	125.716	3.48816	0.375347	9.29318	1.49748e-20	3.96083e-19	UP
APELA	25.5333	3.03846	0.361561	8.40372	4.32546e-17	7.69132e-16	UP
ATP6V0D2	79.1322	1.59627	0.278664	5.7283	1.01442e-08	5.6339e-08	UP
LRP8	1123.85	2.17244	0.198266	10.9572	6.13602e-28	3.50914e-26	UP
DDIAS	656.947	1.85671	0.166063	11.1807	5.06811e-29	3.5747e-27	UP
MYB	1690.49	1.84092	0.232012	7.9346	2.11183e-15	2.93988e-14	UP
FGFR4	5064.17	1.98077	0.219454	9.02591	1.78204e-19	4.09869e-18	UP
TERT	142.919	2.95094	0.313958	9.39917	5.49974e-21	1.57263e-19	UP
BGN	32917.8	2.65398	0.199633	13.2943	2.49856e-40	6.60869e-38	UP
NOX1	601.326	4.12023	0.375376	10.9763	4.96999e-28	2.92125e-26	UP
MELK	1698.35	1.82576	0.165583	11.0263	2.85402e-28	1.72546e-26	UP
TUBB3	34.0042	2.88606	0.266639	10.8238	2.654e-27	1.43996e-25	UP
KIF20A	1724.18	1.75554	0.163124	10.762	5.20309e-27	2.75243e-25	UP
MAPK15	319.426	2.8284	0.251888	11.2288	2.9439e-29	2.30714e-27	UP
TOP2A	13499.2	2.56908	0.207303	12.3929	2.85571e-35	5.03557e-33	UP
CSF2	46.101	3.93309	0.389737	10.0917	6.01415e-24	2.27249e-22	UP
CXCL8	6330.14	3.2287	0.319397	10.1087	5.05368e-24	1.94429e-22	UP
ETV4	2637.57	2.74669	0.229982	11.9431	7.05759e-33	9.33366e-31	UP
MMP13	110.415	3.9211	0.370447	10.5848	3.50657e-26	1.68634e-24	UP
MMP1	7962.77	2.65552	0.347743	7.63642	2.23339e-14	2.73171e-13	UP
APOC1	1796.81	2.40738	0.2618	9.19549	3.73277e-20	9.40303e-19	UP
TREM2	571.753	2.73291	0.225192	12.1359	6.81375e-34	9.61193e-32	UP
GDF15	5430.08	2.73409	0.234223	11.673	1.75056e-31	1.94957e-29	UP
IGF2BP3	851.167	3.04005	0.321593	9.45309	3.28983e-21	9.536e-20	UP
CEMIP	4664.7	3.7307	0.294778	12.656	1.03708e-36	1.99497e-34	UP
MAGEA6	572.701	8.92719	0.775048	11.5182	1.06769e-30	1.02693e-28	UP
INHBA	4040.73	3.51897	0.220607	15.9513	2.78991e-57	1.96782e-54	UP
MAGEA3	830.953	8.95877	0.731147	12.253	1.61827e-34	2.63405e-32	UP
HOXC10	807.921	6.72425	0.408667	16.4541	7.83597e-61	8.29046e-58	UP
